# Supplementary material for: Enhancing Free Cyanide Photocatalytic Oxidation by rGO/TiO2 P25 Composites
Source: Materials (Basel). 2022 Jul 30;15(15):5284. doi: 10.3390/ma15155284 (PMC9369652; doi:10.3390/ma15155284)
Supplement: Supplementary file 1 [file materials-15-05284-s001.zip]

Archive with 1 entries (1 files):
- materials-1820623-supplementary.pdf
